# Supplementary material for: Promotion of Food and Beverages by German-Speaking Influencers Popular with Adolescents on TikTok, YouTube and Instagram
Source: Int J Environ Res Public Health. 2022 Sep 1;19(17):10911. doi: 10.3390/ijerph191710911 (PMC9518047; doi:10.3390/ijerph191710911)
Supplement: Supplementary file 1 [file ijerph-19-10911-s001.zip]

Archive with 1 entries (1 files):
- ijerph-1835246-supplementary.pdf
